# Supplementary material for: In-vitro endotracheal tube cuff pressure decreases following transport via helicopter: implications for medical evacuation of military working dogs
Source: BMC Vet Res. 2025 Dec 15;21:705. doi: 10.1186/s12917-025-05146-4 (PMC12706879; doi:10.1186/s12917-025-05146-4)
Supplement: Supplementary file 1 — Supplementary Material 1. [file 12917_2025_5146_MOESM1_ESM.xlsx]

## Sheet: Sheet1
	Cuff Pressure (in cmH2O)
	Test Group 1: Cuff pressure evaluated at landing							Test Group 2: Cuff pressure evaluated every 15 min after takeoff
Time (in minutes)	T1	T2	T3	T4	T5	T6	T7	T1	T2	T3	T4	T5	T6	T7	Elevation Above Ground (in feet)	Elevation Above Sea Level (Feet)	Elevation Above Sea Level (Meters)	Temperature in Cabin (in C)	Temperature outside Cabin (in C)	Barometric Pressure (in mmHg)	Humidity in Cabin (in %)	Notes
-54	30	30	30	30	30	30	30	30	30	30	30	30	30	30	0	1352	412	10.5		771.1 (1028 hPa)	47
0																						Time of takeoff from the ground
15								28	24	30	30	31	30	28	1100	2452	747	11.2	2	762	50
30								17	16	22	21	22	22	20	2000	3352	1022	12.1	6	769.4	50
45								15	15	21	20	22	20	20	1900	3252	991	15.3	6	769.4	46
66	17	18	19	20	21	16	19	12	12	16	14	16	15	14	0	1352	412	17.2		771.1 (1028 hPa)	42	Time of landing
